# Supplementary material for: Agronomic solutions to decrease arsenic concentrations in rice
Source: Environ Geochem Health. 2025 May 16;47(6):209. doi: 10.1007/s10653-025-02508-7 (PMC12084250; doi:10.1007/s10653-025-02508-7)
Supplement: Supplementary file 1 — Supplementary file1 (XLSX 55 kb) [file 10653_2025_2508_MOESM1_ESM.xlsx]

## Sheet: Cultivar Studies
Cultivar studies
Author	Country	Field or Pot	Estimate or Actual	Total and Species	Brown or White	Soil As level (mg/kg)	Grain As level (mg/kg)	tAs max	tAs min	iAs max	iAs min	oAs max	oAs min
Carracelas et al. 2019	Uruguay	Field	Estimate	iAs only	White	2.14; 15.1	Range of 0.055 to 0.09 down to 0.03 to 0.07 iAs only			0.09	0.03
Chi et al. 2018	China	Field	Both	Total, iAs	Brown	5.3; 12; 105; 154	Range of total = 0.09 to 0.41; Range of iAs= 0.2 to 0.37; Estimated Conventional Japonica total range = 0.13 to 0.41; Estimated Conventional Indica total range = 0.09 to 0.37; Estimated Hybrid Indica total range = 0.09 to 0.39; Note speciation done only for one season which is why the lowest iAs is higher than the lowest total As	0.41	0.09	0.37	0.2
Duan et al. 2017	China	Field	Actual	Total only	Brown	12; 20	Total range 0.07 to 0.5	0.5	0.07
Farrow et al. 2015	USA	Pot	Actual	Total only	White	8.9; 11.9; 20.9; 25.9	1.18 to 0.65	1.18	0.65
Hu et al. 2013	China	Field	Both	Total only	Brown	6.49	Total range = 0.14 to 0.45 all treatments; Estimate range aerobic = 0.15 to 0.25; Estimate range intermittent =0.14 to 0.35; Estimate range conventional (midi) = 0.17 to 0.37; Estimate range flood = 0.28 to 0.45	0.45	0.14
Islam et al. 2017	Bangladesh	Field	Actual	Total, iAs, oAs (only total significant)	Brown	2.7; 4.7; 15.7	Total range under CF = 0.182 to 0.432; Total range under AWD = 0.171 to 0.349; iAs range under CF =0.157 to 0.354; iAs range under AWD = 0.142 to 0.325	0.432	0.171	0.354	0.142
Jiang et al. 2012	China	Field	Actual	Total only	Brown	0.13	Indica mean = 0.12105; Japonica mean = 0.06289	0.12105	0.06289
Lu et al. 2010	China	Field	Actual	Total, iAs, oAs (only total significant)	Brown	Range = 1.8 to 48.8	Cultivar 1 total range = 0.13 to 0.27 ; Cultivar 2 total range = 0.2 to 0.43 ; Cultivar 1 iAs range = 0.11 to 0.16 ; Cultivar 2 iAs range 0.13 to 0.28; Cultivar 1 oAs range 0.01 to 0.04; Cultivar 2 oAs range 0.02 to 0.12	0.43	0.13	0.28	0.11	0.12	0.02
Norton et al. 2009	Bangladesh; India; China	Field	Actual	Total, iAs	Brown	29.6; 10.3; 14.9; 17.9; 65.6; 64.6	Bangladesh total range = 0.07 to 0.74; India total range = 0.05 to 0.84; China total range = 0.27 to 0.85; Bangladesh iAs range 0.000126 to 0.000345; India iAs range = 0.00012 to 0.000337; China iAs range = 0.000178 to 0.000449	0.85	0.05	0.000449	0.00012
Norton et al. 2012	Bangladesh; China; USA	Field	Estimate	Total, iAs, oAs	Brown	2; 3; 4; 5; 14; 65	Aus range = 0.4 to 0.65; Indica rage = 0.26 to 0.75; Temperate japonica range = 0.2 to 0.7; Tropical japonica range = 0.36 to 0.88; iAs and oAs only measured for two locations in Bangladesh and China - iAs range 0.084 to 0.572; oAs range 0.016 to 0.234	0.88	0.2	0.572	0.084	0.234	0.016
Pan et al. 2014	Not stated	Pot	Actual	Total, iAs	Not stated	8.6; Additional As added at 50 mg/kg for some treatments	Cultivars with high ROL total range = 0.96, 1.35; Cultivars with low ROL total range = 1.68 to 2.24; Cultivars with high ROL iAs range = 0.35 to 0.74; Cultivars with low ROL iAs range = 0.93 to 0.97	2.24	0.96	0.97	0.35
Pillai et al. 2010	USA	Field	Actual	Total, iAs, oAs	White	5.9	Total As range 0.188 to 1.824; iAs range 0.091 to 0.188; oAs range 0.45 to 0.66	1.824	0.188	0.188	0.091	0.66	0.45
Rahman et al. 2007	Bangladesh	Pot	Actual	Total As only	Both	6.44; Additional As added at rates of 10, 20, and 30 mg/kg for some treatments	Brown rice range = 0.24 to 0.75; White rice range = 0.14 to 0.65	0.75	0.24
Roy et al. 2023	India	Pot	Actual	Total As only	Brown	27.7	Total As range = 0.11 to 0.4	0.4	0.11
Samal et al. 2021	India	Field	Actual	Total As only	Brown	Not stated; As in irrigation water up to 0.73 mg/L	Total As range = 0.22 to 2.3	2.3	0.22
Sandhi et al. 2017	Bangladesh	Field	Estimate	Total As only	Brown	13.7; 16.7; 9.1; 5.7; 9.4; 14.7; 33; 30.2; 28.4; Irrigation water contained up to 0.349 mg/L As	High-yielding variety range = 0.011 to 0.087; Local aromatic range = 0.084 to 0.21	0.21	0.011
Seyfferth & Fendorf 2012	USA	Pot	Actual	Total As only	Brown	As added until porewater reached 4 μM	Total As range = 0.07 to 0.14	0.14	0.07
Yang et al. 2021	China	Pot	Estimate	Total As only	Brown	72.7	Total As range = 0.19 to 0.44	0.44	0.19
								2.3	0.011	0.97	0.00012	0.66	0.016
						All studies range	0.011 to 2.3*, 0.05 to 1.824 for studies without additional As	2.24	0.05	0.572	0.03		0.02
						Field studies range	0.011 to 2.3*, 0.05 to 1.824 for studies without additional As	1.824	0.06289	0.37	0.084		0.45
						USA all studies range	0.07 to 1.824		0.07	0.354	0.091
						All studies iAs range	0.00012 to 0.97*, 0.00012 to 0.572 for studies without additional As			0.28
						Field studies iAs range	0.00012 to 0.572			0.188												Field Studies Only
						USA iAs all studies range	0.091 to 0.188															10	Number brown, field studies
						All studies oAs range	0.016 to 0.66															0.011	Lowest tAs brown, field (mg/kg)
						Field studies oAs range	0.016 to 0.66															0.11	Median lowest tAs brown, field (mg/kg)
						USA all studies oAs range	0.45 to 0.66
																						1	Number white, field studies
	tAs max	tAs min	iAs max	iAs min	oAs max	oAs min																0.188	Lowest tAs white, field (mg/kg)
Brown	0.41	0.09	0.37	0.2																		0.188	Median lowest tAs white, field (mg/kg)
Brown	0.5	0.07					Median max of total As for brown rice	0.436	Median max of iAs for brown rice			0.354	Median max of oAs for brown rice			0.177
Brown	0.45	0.14					Median min of total As for brown rice	0.12	Median min of iAs for brown rice			0.11	Median min of oAs for brown rice			0.018
Brown	0.432	0.171	0.354	0.142			Min of total As for brown rice	0.011	Min of iAs for brown rice			0.00012	Min of oAs for brown rice			0.016
Brown	0.12105	0.06289					Max of total As for brown rice	2.3	Max of iAs for brown rice			0.572	Max of oAs for brown rice			0.234
Brown	0.43	0.13	0.28	0.11	0.12	0.02
Brown	0.85	0.05	0.000449	0.00012			Median max of total As for white rice	1.18	Median max of iAs for white rice			0.139	Median max of oAs for white rice			0.66
Brown	0.88	0.2	0.572	0.084	0.234	0.016	Median min of total As for white rice	0.188	Median min of iAs for white rice			0.0605	Median min of oAs for white rice			0.45
Both	0.75	0.24	POT				Min of total As for white rice	0.14	Min of iAs for white rice			0.03	Min of oAs for white rice			0.45
Brown	0.4	0.11	POT				Max of total As for white rice	1.824	Max of iAs for white rice			0.188	Max of oAs for white rice			0.66
Brown	2.3	0.22
Brown	0.21	0.011
Brown	0.14	0.07	POT
Brown	0.44	0.19	POT
White			0.09	0.03
White	1.18	0.65
White	1.824	0.188	0.188	0.091	0.66	0.45
Both	0.65	0.14

## Sheet: Water Management
Water Management
Author	Country	Field or Pot	Estimate or Actual	Total and Species	Brown or White	Soil As level (mg/kg)	Grain As level (mg/kg)	tAs max	tAs min	iAs max	iAs min	oAs max	oAs min
Abu-Ali et al. 2023	USA	Field	Estimate	Total, iAs, oAs	Brown	17.6 to 19.7 with 6.7 kg/ha MSMA added	Total As range flood: 0.45 to 2.3; iAs range flood: 0.21 to 0.57; oAs range flood: 0.22 to 2.0; Total As range 1 drain: 0.47 to 1.14; iAs range 1 drain: 0.24 to 0.45; oAs range 1 drain: 0.22 to 0.81; Total As range 2 drain: 0.56 to 1.18; iAs range 2 drain: 0.27 to 0.41; oAs range 2 drain: 0.27 to 0.81; Total As range 3 drain: 0.35 to 1.06; iAs range 3 drain: 0.18 to 0.35; oAs range 3 drain 0.17 t…	2.3	0.35	0.57	0.18	2	0.17
Alvarenga et al. 2022	Spain	Field	Actual	Total As only	Brown	6.83	Flood range: 0.262 to 0.669; Sprinkler range: 0.025 to 0.26	0.669	0.025
Arao et al. 2009	Not stated	Pot	Actual	Total, iAs, oAs	Brown	25; 48	Seven different water treatments - I did not break up; Flood total range: 0.95 to 1.7; Flood iAs range: 0.35 to 0.45; Flood oAs range: 0.48 to 1.4; AWD total range: 0.1 to 1.7; AWD iAs range 0.1 to 0.49; AWD oAs range 0.003 to 1.1	1.7	0.1	0.49	0.1	1.4	0.003
Campos et al. 2022	Uruguay	Field	Actual	iAs only	White	3.506	Avg iAs for flood: 0.086; Avg iAs for drainage at panicle initiation and flowering: 0.067			0.086	0.067
Carracelas et al. 2019	Uruguay	Field	Actual	iAs only	White	2.14; 15.1	iAs for flood: 0.053; iAs for AWD: 0.032			0.053	0.032
Carrijo et al. 2018	USA	Field	Estimate	Total As only	White	3.85	Flood range: 0.11 to 0.12; AWD-Safe: 0.1; AWD35 range: 0.044 to 0.053; AWD25 range: 0.035 to 0.05	0.12	0.035
Chou et al. 2016	Taiwan	Field	Estimate	Total, iAs, oAs	Brown	13.9 to 16.1	Flood total range: 0.32 to 0.46; Flood iAs range: 0.28 to 0.38; Flood oAs range: 0.04 to 0.046; Aerobic total range: 0.21 to 0.28; Aerobic iAs range: 0.19 to 0.24; Aerobic oAs range: 0; AWD total range: 0.22; AWD iAs range: 0.18 to 0.2; AWD oAs range: 0.009 to 0.04	0.46	0.21	0.38	0.18	0.046	0
Codling et al. 2017	Not stated	Pot	Actual	Total, iAs	Brown	77.9; 116; 254	Flood total range: 0.275 to 0.463; Flood iAs range: 0.19 to 0.318; Aerobic total range: 0.098 to 0.365; Aerobic iAs range: 0.051 to 0.31	0.463	0.098	0.318	0.051
Fernandez-Baca et al. 2021	USA	Field	Estimate	iAs only	Brown	5.5 to 6.8	Actual numbers not stated or graphed
Honma et al. 2016 "Effects of…"	Not stated	Field	Actual	Total, iAs, oAs	Brown	4.3	Flood total: 0.27 to 0.39; Rainfed total: 0.11 to 0.12; Flood iAs: 0.31; Rainfed iAs: 0.07; Flood oAs: 0.03; Rainfed oAs: 0.004	0.39	0.11	0.31	0.07	0.03	0.004
Honma et al. 2016 "Optimal soil…"	Japan	Field	Actual	Total, iAs, oAs	Brown	2.49	Total As flood: 0.61; iAs flood: 0.493; oAs flood: 0.067; Total As AWD range: 0.17 to 0.64; iAs AWD range: 0.16 to 0.51; oAs AWD range: 0.008 to 0.051	0.64	0.17	0.51	0.16	0.067	0.008
Hu et al. 2013	China	Field	Estimate	Total As only	Brown	6.49	Flood range: 0.28 to 0.45; Conventional (Midi) range: 0.17 to 0.37; Intermittent range: 0.14 to 0.35; Aerobic range: 0.15 to 0.25	0.45	0.15
Islam et al. 2017	Bangladesh	Field	Actual	Total, iAs, oAs	Brown	2.7; 4.7; 15.7	Flood total range: 0.182 to 0.432; Flood iAs range: 0.157 to 0.354; Flood oAs range: 0.026 to 0.077; AWD total range: 0.147 to 0.349; AWD iAs range: 0.142 to 0.325; AWD oAs range: 0.005 to 0.032	0.432	0.147	0.354	0.142	0.077	0.005
Islam et al. 2020	Phillipines	Field	Actual	Total As only	White	Not stated	Flood total As: 0.18; AWD total As: 0.13-0.15	0.18	0.13
Li et al. 2009	Not stated	Pot	Estimate	Total, iAs, oAs	Brown	11.6	Flood total: 1.35; Flood iAs: 0.57; Flood oAs: 0.78; Aerobic total: 0.076; Aerobic iAs; 0.076; Aerobic oAs: 0; Flood-Aerobic total: 0.77; Flood-Aerobic iAs: 0.43; Flood-Aerobic oAs: 0.34; Aerobic-Flood Total: 0.36; Aerobic-Flood iAs: 0.31; Aerobic-Flood oAs: 0.05	1.35	0.076	0.57	0.076	0.78	0
Li et al. 2019	USA	Field	Estimate	Total, iAs, oAs	Brown	3.42-4.2	Flood total range: 0.12 to 0.15; Flood total iAs: 0.083 to 0.107; Flood total oAs: 0.037 to 0.043; AWD-Safe total 0.1; AWD-Safe iAs: 0.074; AWD-Safe oAs: 0.026; AWD35 Total: 0.046 to 0.063; AWD35 iAs: 0.046 to 0.063; AWD35 oAs: 0; AWD25 Total: 0.039 to 0.066; AWD25 iAs: 0.039 to 0.066; AWD25 oAs: 0	0.15	0.039	0.107	0.039	0.043	0
Linam et al. 2022	USA	Pot	Estimate	Total, iAs, oAs	Brown	3.8	Flood total: 1.76; Flood iAs: 0.95; Flood oAs: 0.81; AWD total: 0.66; AWD iAs: 0.33; AWD oAs: 0.33; Aerobic total: 0.17; Aerobic iAs: 0.17; Aerobic oAs: 0	1.76	0.17	0.95	0.17	0.81	0
Ma et al. 2014	China	Field	Estimate	Total As only	Brown	6.5	Flood range: 0.23 to 0.37; Intermittent range: 0.18 to 0.28	0.37	0.18
Mukherjee et al. 2017	India	Field	Actual	Total As only	Brown	12.41	Flood: 0.24; Intermittent: 0.19; Saturation: 0.2; Aerobic: 0.18	0.24	0.18
Norton et al. 2013	Not stated	Pot	Estimate	Total As only	Brown	9.1	Flood: 0.08; Flood-Aerobic: 0.06; Aerobic: 0.03	0.08	0.03
Orasen et al. 2019	Italy	Field	Actual	Total As only	Brown	2.6	Flood range: 0.107 to 0.170; AWD range: 0.0108 to 0.086	0.17	0.0108
Sengupta et al. 2021	India	Field	Actual	Total As only	Brown	28.78	Flood: 0.895; AWD: 0.602; Saturation: 0.755	0.895	0.602
Seyfferth et al. 2019	USA	Pot	Actual	Total As only	Brown	16	Flood range: 0.91 to 0.97; Nonflood range: 0 to 0.15	0.97	0
Somenahally et al. 2011 "Water management…"	USA	Field	Both (Total Actual, Speciation Estimate)	Total, iAs, oAs	Not stated	Not stated	Flood total: 0.351; Intermittent total: 0.17; Flood iAs estimate: 0.135; Flood oAs estimate: 0.167; Intermittent iAs estimate: 0.079; Intermittent oAs estimate: 0.091	0.351	0.17	0.135	0.079	0.167	0.091									Field Studies Only
Somenahally et al. 2011 "Microbial communities…"	USA	Field	Actual	Total As only	Not stated	Not stated	Flood total: 0.304; Intermittent total: 0.127	0.304	0.127													16	Number brown, field studies
Spanu et al. 2012	Italy	Field	Actual	Total As only	Brown	Not stated	Flood range: 0.095 to 0.235; Sprinkler range: 0.0013 to 0.0051	0.235	0.0013													0.0013	Lowest tAs brown, field (mg/kg)
Spanu et al. 2020	Italy	Field	Actual	Total As only	Brown	2; 2.6; 1.99	Flood range: 0.09 to 0.2; Furrow range: 0.04 to 0.11; Sprinkler range: 0.001 to 0.003	0.2	0.003													0.1285	Median lowest tAs brown, field (mg/kg)
Talukder et al. 2012	Bangladesh	Pot	Actual	Total As only	Brown	10; Additional As added to reach 20 and 40 mg/kg for some treatments	Flood range: 0.402 to 1.123; Aerobic range: 0.301 to 0.607	1.123	0.301
Wu et al. 2021	China	Pot	Actual	Total As only	Not stated	59.1	Flood: 0.54; Flood-AWD: 0.45; AWD: 0.25; AWD-DF: 0.33; DF: 0.034	0.54	0.034													2	Number white, field studies
Xu et al. 2008	Not stated	Pot	Estimate	Total, iAs, oAs	Brown	15.1; Additional As added as 10 mg/kg to some treatments	Flood total range: 0.92 to 2.26; Flood iAs range: 0.33 to 0.5; Flood oAs range: 0.59 to 1.76; Aerobic total range: 0.11 to 0.21; Aerobic iAs range: 0.11 to 0.21; Aerobic oAs range: 0	2.26	0.11	0.5	0.11	1.76	0									0.035	Lowest tAs white, field (mg/kg)
Yang et al. 2023	China	Field	Actual	Total As only	Brown	3.19	Light drying/flood: 0.1335; Light drying/rainfed: 0.0927; High drying/flood: 0.1402; High drying/rainfed: 0.0985	0.1402	0.0927													0.0825	Median lowest tAs white, field (mg/kg)
								2.3	0	0.95	0.032	2	0
						All studies range	0 to 2.3*; 0 to 1.76 for studies without additional As	2.26	0.0013	0.57	0.039	1.76
						Field studies range	0 to 2.3*; 0 to 0.895 for studies without additional As	1.76		0.57		1.4
						USA all studies range	0 to 2.3*; 0 to 0.97 for studies without additional As	1.7				0.81
						All studies iAs range	0.032 to 0.95	1.35				0.78
						Field studies iAs range	0.032 to 0.57	1.123				0.167
						USA iAs all studies range	0.039 to 0.57	0.97
						All studies oAs range	0 to 2*, 0 to 1.4 for studies without additional As	0.895
						Field studies oAs range	0 to 2*, 0 to 0.167 for studies without additional As
						USA all studies oAs range	0 to 2*, 0 to 0.167 for studies without additional As
	tAs max	tAs min	iAs max	iAs min	oAs max	oAs min
Brown	2.3	0.35	0.57	0.18	2	0.17	Median max of total As	0.441
Brown	0.669	0.025					Median min of total As	0.11
Brown	1.7	0.1	0.49	0.1	1.4	0.003
Brown	0.46	0.21	0.38	0.18	0.046	0	Median max of total As brown rice	0.46	Median max of iAs for brown rice			0.49		Median max of oAs for brown rice			0.4285
Brown	0.463	0.098	0.318	0.051			Median min of total As brown rice	0.11	Median min of iAs for brown rice			0.11		Median min of oAs for brown rice			0.0015
Brown	0.39	0.11	0.31	0.07	0.03	0.004	Min of total As for brown rice	0	Min of iAs for brown rice			0.039		Min of oAs for brown rice			0
Brown	0.64	0.17	0.51	0.16	0.067	0.008	Max of total As for brown rice	2.3	Max of iAs for brown rice			0.95		Max of oAs for brown rice			0.17
Brown	0.45	0.15
Brown	0.432	0.147	0.354	0.142	0.077	0.005	Median max of total As white rice	0.15	Median max of iAs for white rice			0.0695		Median max of oAs for white rice			n/a
Brown	1.35	0.076	0.57	0.076	0.78	0	Median min of total As white rice	0.0825	Median min of iAs for white rice			0.0495		Median min of oAs for white rice			n/a
Brown	0.15	0.039	0.107	0.039	0.043	0	Min of white rice	0.035	Min of iAs for white rice			0.032		Min of oAs for white rice			n/a
Brown	1.76	0.17	0.95	0.17	0.81	0	Max of white rice	0.18	Max of iAs for white rice			0.086		Max of oAs for white rice			n/a
Brown	0.37	0.18
Brown	0.24	0.18
Brown	0.08	0.03
Brown	0.17	0.0108
Brown	0.895	0.602
Brown	0.97	0
Brown	0.235	0.0013
Brown	0.2	0.003
Brown	1.123	0.301
Brown	2.26	0.11	0.5	0.11	1.76	0
Brown	0.1402	0.0927
White	0.12	0.035
White	0.18	0.13
White			0.086	0.067
White			0.053	0.032

## Sheet: Amendments - Biochar
Amendments - Biochar and Ash
Author	Country	Field or Pot	Estimate or Actual	Total and Species	Brown or White	Soil As level (mg/kg)	Grain As level (mg/kg)	tAs max	tAs min	iAs max	iAs min	oAs max	oAs min
Kabir et al. 2021	Not stated	Pot	Estimate	Total As only	Not stated	0 to 80	No biochar range: 0.351 to 0.910; Biochar 10 t/ha range: .271 to .910; Biochar 20 t/ha range: .592 to .907	0.91	0.271
Leksungnoen et al. 2019	Not stated	Pot	Estimate	Total, iAs, oAs	Brown	83	Control total As: 0.38; Control iAs: 0.36; Control oAs: 0.024; Biochar total As range: 0.31 to 0.37; Biochar iAs range: 0.29 to 0.33; Biochar oAs range:0.026 to 0.048; Ash total As range: 0.29 to 0.36; Ash iAs range: 0.27 to 0.31; Ash oAs range: 0.019 to 0.053	0.38	0.29	0.36	0.27	0.053	0.019
Limmer et al. 2018	USA	Field	Estimate	Total, iAs, oAs	White	3.8	Control total As: 0.2; Control iAs: 0.14; Control oAs: 0.06; Char total As: 0.18; Char iAs: 0.13; Char oAs: 0.05	0.2	0.18	0.14	0.13	0.06	0.05
Lin et al. 2017	Not stated	Pot	Both. Actual total, Estimate iAs	Total, iAs	Brown	21.72; 62.43; 87.97	Control total As range: 0.9 to 1.48; Control iAs estimate range: 0.89 to 1.37; Control oAs estimate range: 0.017 to 0.103; Biochar total As range: 0.66 to 1.16; Biochar iAs estimate range: 0.663 to 1.05; Biochar oAs estimate range: 0.017 to 0.023	1.48	0.66	1.37	0.66	0.103	0.017
Linam et al. 2022	USA	Pot	Estimate	Total, iAs, oAs	Brown	3.8	Control total As: 1.76; Control iAs: 0.95; Control oAs: 0.81; Biochar total As: 1.62; Biochar iAs: 0.95; Biochar oAs: 0.67; CharSil total As: 1.49; CharSil iAs: 0.8; CharSil oAs: 0.69	1.76	1.49	0.95	0.8	0.81	0.67
Liu et al. 2020	China	Field	Estimate	Total As only	Brown	11.03	Control As: 0.23; Biochar As: 0.13	0.23	0.13
Ma et al. 2014	China	Field	Estimate	Total As only	Brown	6.5	Control As range: 0.18 to 0.28; Biochar As range: 0.18 to 0.28	0.28	0.18
Qiao et al. 2018	Not stated	Pot	Both (Control stated, Biochar estimated, worth noting there was no significant difference)	Total As only	Brown	2.7	Control As: 0.43; Biochar estimate: 0.41	0.43	0.41
Seyfferth et al. 2019	USA	Pot	Actual	Total As only	Brown	16	Control range: 0.91 to 0.97; Ash range: 0.69 to 0.83	0.97	0.69
Teasley et al. 2017	USA	Pot	Estimate	Total, iAs, oAs	Brown	1.41 to 3.54; As added to reach porewater 4 µM	Control total: 3.44; Control iAs: 0.73; Control oAs: 2.71; Ash total: 3.42; Ash iAs: 0.92; Ash oAs: 2.5	3.44	3.42	0.92	0.73	2.71	2.5
Z. Yu et al. 2017	Not stated	Pot	Actual	Total As only (there is speciation but only on an unreadable graph)	Brown	47.2; 73	Control total range: 0.338 to 0.349; Biochar total range: 0.317 to 0.409	0.409	0.317
								3.44	0.13	1.37	0.13	2.71	0.017
						All studies range	0.13 to 3.44*, 0.13 to 1.76 for studies without additional As	1.76	0.18	0.95		0.81	0.019
						Field studies range	0.13 to 0.28	1.48	0.18	0.92		0.103	0.05
						USA all studies range	0.18 to 3.44*, 0.18 to 1.76 for studies without additional As	0.97		0.36		0.06
						All studies iAs range	0.13 to 1.37	0.91		0.14
						Field studies iAs range	0.13 to 0.14	0.43
						USA iAs all studies range	0.13 to 0.95	0.409
						All studies oAs range	0.017 to 2.71*, 0.017 to 0.81 for studies without additional As	0.38
						Field studies oAs range	0.05 to 0.06	0.28
						USA all studies oAs range	0.05 to 2.71*, 0.05 to 0.81 for studies without additional As
	tAs max	tAs min	iAs max	iAs min	oAs max	oAs min	Median max of total As brown rice	0.43	Median max of iAs brown rice			0.935	Median max of oAs brown rice		0.4565
Brown	0.38	0.29	0.36	0.27	0.053	0.019	Median min of total As brown rice	0.41	Median min of iAs brown rice			0.695	Median min of oAs brown rice		0.3445							Field Studies Only
Brown	1.48	0.66	1.37	0.66	0.103	0.017	Min of total As for brown rice	0.13	Min of iAs for brown rice			0.27	Min of oAs for brown rice		0.017							2	Number brown, field studies
Brown	1.76	1.49	0.95	0.8	0.81	0.67	Max of total As for brown rice	3.44	Max of iAs for brown rice			1.37	Max of oAs for brown rice		2.71							0.13	Lowest tAs brown, field (mg/kg)
Brown	0.23	0.13																				0.155	Median lowest tAs brown, field (mg/kg)
Brown	0.28	0.18					Median max of total As white rice	0.2	Median max of iAs white rice			0.14	Median max of oAs white rice		0.06
Brown	0.43	0.41					Median min of total As white rice	0.18	Median min of iAs white rice			0.13	Median min of oAs white rice		0.05							1	Number white, field studies
Brown	0.97	0.69					Min of total As white rice	0.18	Min of iAs white rice			0.13	Min of oAs white rice		0.05							0.18	Lowest tAs white, field (mg/kg)
Brown	3.44	3.42	0.92	0.73	2.71	2.5	Max of total As white rice	0.2	Max of iAs white rice			0.14	Max of oAs white rice		0.06							0.18	Median lowest tAs white, field (mg/kg)
Brown	0.409	0.317
White	0.2	0.18	0.14	0.13	0.06	0.05

## Sheet: Amendments - Organic
Amendments - Organic matter
Author	Country	Field or Pot	Estimate or Actual	Total and Species	Brown or White	Soil As level (mg/kg)	Grain As level (mg/kg)	tAs max	tAs min	iAs max	iAs min	oAs max	oAs min
Alvarenga et al. 2022	Spain	Field	Actual	Total As only	Brown	6.83	Control range: 0.262 to 0.669; Compost range: 0.268 to 0.751	0.751	0.262
Codling et al. 2017	USA	Pot	Actual	Total, iAs	Brown	77.9; 116; 254	Control total range: 0.243 to 0.447; Organic matter total range: 0.171 to 0.381; Control iAs range: 0.116 to 0.345; Organic matter iAs range: 0.124 to 0.283	0.447	0.171	0.345	0.116
Duan et al. 2012	China	Field	Actual	Total As only	White	5.3 to 10.1	Control total range: .0964 to .1084; Organic matter total range: .0938 to .0991	0.1084	0.0938
Irem et al. 2019	Not stated	Pot	Estimate	Total As only	Brown	Not stated. Additional As added at rates of 10, 25, 50, and 100	Control As range: 0.29 to 0.39; Organic matter As range: 0.28 to 0.32	0.39	0.28
Islam et al. 2020	Phillipines	Field	Actual	Total As only	White	Not stated	Control: 0.18; Manure: 0.46; Compost: 0.32; Biogas digestate: 0.45	0.46	0.18
B. Li et al. 2022	China	Pot	Actual	Total As, oAs	Not stated	147.06	Control total: 0.58; Control oAs: 0.11; Organic matter total range: 0.55 to 0.61; Organic matter oAs range: 0.15 to 0.19	0.61	0.55			0.19	0.11
Li et al. 2023	China	Pot	Estimate	Total As only	Brown	59.06	Control As: 0.69; Organic matter range: 0.63 to 1.88	1.88	0.63
Ma et al. 2014	China	Field	Estimate	Total As only	Brown	6.5	Control As range: 0.21 to 0.29; Organic matter As range: 0.21 to 0.29	0.29	0.21
Norton et al. 2013	Not stated	Pot	Estimate	Total As only	Brown	9.1; Additional As added to get 10, 50 mg/kg	Control As range: 0.26 to 0.69; Organic matter As range: 0.27 to 1.01	1.01	0.26
Sengupta et al. 2021	India	Field	Actual	Total As only	Brown	28.78	Control As range: 0.602 to 0.895; Mustard cake As range: 0.416 to 0.751; Vermicompost As range: 0.318 to 0.696; Manure As range: 0.559 to 0.828	0.895	0.318
Tang et al. 2021	China	Field	Both (Actual total, Estimate speciation)	Total As, iAs, oAs	Not stated	18 mg/kg	Control total As: 0.2; Control estimate iAs: 0.18; Control estimate oAs: 0.02 Organic matter total As: 0.21; Organic matter estimate iAs: 0.19; Organic matter estimate oAs: 0.02	0.21	0.2	0.19	0.18	0.02	0.02
Xiao et al. 2017	China	Field	Estimate	Total As only	Brown	7.5; 98; 143	Control As range: 0.12 to 0.2; Organic matter As range: 0.12 to 0.35	0.35	0.12
								1.88	0.0938	0.345	0.116	0.19	0.02
						All studies range	0.09 to 1.88	1.01	0.12
Note: Only 3 studies measured iAs and oAs and 2 of these didn't state whether brown or white rice						Field studies range	0.09 to 0.895	0.895	0.171
						USA all studies range	0.171 to 0.447	0.751
						All studies iAs range	0.116 to 0.345	0.61
						Field studies iAs range	0.18 to 0.19	0.46
						USA iAs all studies range	0.116 to 0.345	0.447
						All studies oAs range	0.02 to 0.19
						Field studies oAs range	0.02 to 0.02
						USA all studies oAs range	No USA studies measured oAs
	tAs max	tAs min	iAs max	iAs min	oAs max	oAs min	Median max of total As brown rice	0.599	Median max of total As brown rice			0.345	Median max of total As brown rice			n/a						Field Studies Only
Brown	0.751	0.262	0.345	0.116			Median min of total As brown rice	0.261	Median min of total As brown rice			0.116	Median min of total As brown rice			n/a						4	Number brown, field studies
Brown	0.447	0.171					Min of total As for brown rice	0.12	Min of total As for brown rice			0.116	Min of total As for brown rice			n/a						0.12	Lowest tAs brown, field (mg/kg)
Brown	0.39	0.28					Max of total As for brown rice	1.88	Max of total As for brown rice			0.345	Max of total As for brown rice			n/a						0.236	Median lowest tAs brown, field (mg/kg)
Brown	1.88	0.63
Brown	0.29	0.21					Median max of total As white rice	0.2842	Median max of total As white rice			n/a	Median max of total As white rice			n/a						2	Number white, field studies
Brown	1.01	0.26					Median min of total As white rice	0.1369	Median min of total As white rice			n/a	Median min of total As white rice			n/a						0.0938	Lowest tAs white, field (mg/kg)
Brown	0.895	0.318					Min of total As white rice	0.0938	Min of total As white rice			n/a	Min of total As white rice			n/a						0.1369	Median lowest tAs white, field (mg/kg)
Brown	0.35	0.12					Max of total As white rice	0.46	Max of total As white rice			n/a	Max of total As white rice			n/a
White	0.1084	0.0938
White	0.46	0.18

## Sheet: Amendments - Fe
Amendments - Fe
Author	Country	Field or Pot	Estimate or Actual	Total and Species	Brown or White	Soil As level (mg/kg)	Grain As level (mg/kg)	tAs max	tAs min	iAs max	iAs min	oAs max	oAs min
Farrow et al. 2015	USA	Pot	Actual	Total As only	White	8.9; 11.9; 20.9; 25.9	Control As range: 0.161 to 1.407; Fe As range: 0.053 to 0.796	1.407	0.053
Ghosh et al. 2022	Not stated	Pot	Actual	Total As only	Not stated	3.35; 12.39; 14.47	Control As range: 0.176 to 0.24; Fe As range: 0.099 to 0.137	0.24	0.099
Honma et al 2016. "Effects of soil…"	Not stated	Field	Actual	Total, iAs, oAs	Brown	4.3	Control total As: 0.39; Control iAs: 0.31; Control oAs: 0.03; CFS total: 0.34; CFS iAs: 0.26; CFS: 0.022; IO total: 0.29; IO iAs: 0.27; IO oAs: 0.025	0.39	0.29	0.31	0.26	0.03	0.022
Hossain et al. 2009	Bangladesh	Pot	Actual	Total As only	Brown	4.1; Additional As added at rates of 15 and 30 mg/kg	Control As range: 0.197 to 0.636; Fe As range: 0.194 to 0.615	0.636	0.194
Irem et al. 2019	Not stated	Pot	Estimate	Total As only	Brown	Not stated. Additional As added at rates of 10, 25, 50, and 100	Control As range: 0.29 to 0.39; Fe As range: 0.22 to 0.34	0.39	0.22
Ko et al. 2015	South Korea	Field	Both. Upper end of control As range is an estimate	Total As only	Not stated	131.5	Control As range: 0.72 to 0.82; Fe As range: 0.06 to 0.48	0.82	0.06
Lei et al. 2019	Not stated	Pot	Actual	Total As only	Brown	62.54	Control As: 0.42; Fe As range: 0.28 to 0.34	0.42	0.28
Li et al. 2022	China	Pot	Estimate	Total As only	Not stated	106.93	Control As: 0.83; Fe As range: 0.21 to 0.45	0.83	0.21
Liu et al. 2020	China	Field	Estimate	Total As only	Brown	11.03	Control As: 0.23; Fe As: 0.16	0.23	0.16
Matsumoto et al. 2015	Japan	Field (ish, concrete plots in open field)	Actual	Total As only	Brown	39.5	Control As: 0.445; Fe oxide: 0.237; CFS: 0.349; ZVI: 0.22	0.445	0.22
Matsumoto et al. 2016	Japan	Field (ish, concrete plots in open field)	Actual	Total As, iAs, oAs	Brown	39.5	Control total As: 0.338; Control iAs: 0.254; Control oAs: 0.044; Fe oxide total: 0.178; Fe oxide iAs: 0.196; Fe oxide oAs: 0.011; ZVI total: 0.187; ZVI iAs: 0.163; ZVI oAs: 0.006	0.338	0.178	0.254	0.163	0.044	0.006
Qiao et al. 2018	Not stated	Pot	Both (Control stated, Fe treatment estiamted)	Total As only	Brown	2.7	Control As: 0.43; Fe estimated As: 0.31	0.43	0.31
H-Y. Yu et al. 2017	China	Pot	Estimate	Total As only	Brown	132	Control As: 0.48; PC-Fe As: 0.25; FeCl2 As: 0.27	0.48	0.27
Zou et al. 2018	China	Pot	Actual	Total As only	Brown	321.75	Nonflooded control: 1.12; Nonflooded Fe As range: 0.22 to 0.76; Flooded control died before grain formation; Flooded Fe As range: 1.29 to 2.37	2.37	0.22
								2.37	0.053	0.31	0.163	0.044	0.006
						All studies range	0.053 to 2.37	1.407	0.06
						Field studies range	0.06 to 0.82	0.83
			Note: Only 2 studies measured iAs and oAs			USA all studies range	0.053 to 1.407	0.82
						All studies iAs range	0.163 to 0.31
						Field studies iAs range	0.163 to 0.31
						USA iAs all studies range	No USA studies measured iAs
						All studies oAs range	0.006 to 0.044
						Field studies oAs range	0.006 to 0.044
						USA all studies oAs range	No USA studies measured oAs															Field Studies Only
																						2	Number brown, field studies
	tAs max	tAs min	iAs max	iAs min	oAs max	oAs min	Median max of total As brown rice	0.425	Median max of iAs brown rice			0.282	Median max of oAs brown rice			0.037						0.16	Lowest tAs brown, field (mg/kg)
Brown	0.39	0.29	0.31	0.26	0.03	0.022	Median min of total As brown rice	0.22	Median min of iAs brown rice			0.2115	Median min of oAs brown rice			0.014						0.225	Median lowest tAs brown, field (mg/kg)
Brown	0.636	0.194					Min of total As for brown rice	0.16	Min of iAs for brown rice			0.163	Min of oAs for brown rice			0.006
Brown	0.39	0.22					Max of total As for brown rice	2.37	Max of iAs for brown rice			0.31	Max of oAs for brown rice			0.044						0	Number white, field studies
Brown	0.42	0.28																				0	Lowest tAs white, field (mg/kg)
Brown	0.23	0.16					Median max of total As white rice	1.407	Median max of iAs white rice			n/a	Median max of oAs white rice			n/a						#NUM!	Median lowest tAs white, field (mg/kg)
Brown	0.445	0.22					Median min of total As white rice	0.053	Median min of iAs white rice			n/a	Median min of oAs white rice			n/a
Brown	0.338	0.178	0.254	0.163	0.044	0.006	Min of total As white rice	0.053	Min of iAs white rice			n/a	Min of oAs white rice			n/a
Brown	0.43	0.31					Max of total As white rice	1.407	Max of iAs white rice			n/a	Max of oAs white rice			n/a
Brown	0.48	0.27
Brown	2.37	0.22
White	1.407	0.053

## Sheet: Amendments - Si
Amendments - Si
Author	Country	Field or Pot	Estimate or Actual	Total and Species	Brown or White	Soil As level (mg/kg)	Grain As level (mg/kg)	tAs max	tAs min	iAs max	iAs min	oAs max	oAs min
Dwivedi et al. 2020	Not stated	Pot	Estimate	Total As only	Not stated	0.19; Additional As added as 10, 25, and 50 mg/L solutions	Control As range: 0.01 to 0.069; Soil-applied Si range: 0.008 to 0.031; Foliar-applied Si range: 0.009 to 0.048	0.069	0.008
Fleck et al. 2013	Italy	Pot	Estimate	Total As, iAs, oAs (iAs and oAs for white rice only)	Both	5 to 15.1	Brown rice control total range: 0.455 to 0.526; White rice control total range: 0.307 to 0.339; Control iAs range: 0.245 to 0.316; Control oAs range: 0.043 to 0.098; Brown rice Si total As range: 0.359 to 0.382; White rice Si total As range: 0.233 to 0.258; Si iAs range: 0.183 to 0.202; Si oAs range: 0.0494 to 0.0931	0.526	0.233	0.316	0.183	0.098	0.043
Li et al. 2018	China	Pot	Estimate	Total, iAs, oAs	Brown	29	Control total As: 0.88; Control iAs: 0.41; Control DMA: 0.23; Si total As: 0.68; Si total iAs: 0.33; Si DMA: 0.4	0.88	0.68	0.41	0.33	0.4	0.23
Limmer et al. 2018 "Silicon-rich …"	USA	Field	Estimate	Total, iAs, oAs	White	3.8	Control total As: 0.2; Control iAs: 0.14; Control oAs: 0.06; Silicate total As: 0.2; Silicate iAs: 0.12; Silicate oAs: 0.08; Husk total As: 0.22; Husk iAs: 0.12; Husk oAs: 0.1	0.22	0.2	0.14	0.12	0.1	0.06
Limmer et al. 2018 "Silicon decreases …"	USA	Pot	Actual	oAs only	Brown	5 µM DMA and MMA solutions	Control had no As (was grown hydroponically without As solution) but DMA in grain decreased as Si addition increased. Total DMA range: 0.5 to 2					2	0.5
Linam et al. 2022	USA	Pot	Estimate	Total, iAs, oAs	Brown	3.8	Control total As: 1.76; Control iAs: 0.95; Control oAs: 0.81; Biochar total As: 1.62; Biochar iAs: 0.95; Biochar oAs: 0.67; CharSil total As: 1.49; CharSil iAs: 0.8; CharSil oAs: 0.69; Husk total As: 1.31; Husk iAs: 0.69; Husk oAs: 0.62	1.76	1.31	0.95	0.69	0.81	0.62
Matsumoto et al. 2015	Japan	Field (ish, concrete plots in open field)	Actual	Total As only	Brown	39.5	Control As: 0.326; Silicate As: 0.299	0.326	0.299
Pan et. al 2022	China	Pot	Actual	Total As only	Not stated	0.5 µM As(III) - hydroponic	Control As: 0.32; Si As range: 0.27 to 0.29	0.32	0.27
Seyfferth & Fendorf et al 2012	USA	Pot	Estimate	Total As only	Brown	As added until porewater reached 4 µM	Control As range: 0.41 to 1.2; Diatomaceous earth range: 0.34 to 1.54; Silica range: 0.22 to 0.89	1.54	0.22
Seyfferth et al. 2016	USA	Pot	Estimate	Total, iAs, oAs	Brown	17	Control total As range: 0.46 to 0.92; Control iAs range: 0.17 to 0.44; Control oAs range: 0.29 to 0.48; Husk total As range: 0.46 to 0.92; Husk iAs range: 0.13 to 0.19; Husk oAs range: 0.27 to 0.51; Husk ash total As range: 0.47 to 0.69; Husk ash iAs range: 0.2 to 0.35; Husk ash oAs range: 0.27 to 0.36	0.92	0.47	0.44	0.13	0.51	0.27
Seyfferth et al. 2019	USA	Pot	Actual	Total As only	Brown	16	Control range: 0.91 to 0.97; Ash range: 0.69 to 0.83; Husk range: 0.46 to 0.6	0.97	0.46
Teasley et al. 2017	USA	Pot	Estimate	Total, iAs, oAs	Brown	1.41 to 3.54; As added to reach porewater 4 µM	Control total: 3.44; Control iAs: 0.73; Control oAs: 2.71; Ash total: 3.42; Ash iAs: 0.92; Ash oAs: 2.5; Husk total: 2.18; Husk iAs: 0.49; Husk oAs: 1.69	3.44	2.18	0.92	0.49	2.71	1.69
Wang et al. 2016	China	Field	Estimate	Total As only	Brown	37.5	Control As: 0.39; Straw: 0.44; Calcium silicate range: 0.3 to 0.33; Potash range: 0.28 to 0.36; sodium metasilicate: 0.35	0.44	0.28
Zhang et al. 2020	China	Pot	Estimate	Total As, iAs, oAs (iAs and oAs for white rice only)	Both	70.5	Control brown rice total: 0.22; Control white rice total: 0.041; Brown rice Si total range: 0.18 to 0.26; White rice total Si range: 0.029 to 0.046; Control white rice iAs: 0.026; Control white rice oAs: 0.015; Si white rice iAs range: 0.01 to 0.029; Si white rice oAs range: 0.013 to 0.021	0.26	0.18	0.029	0.01	0.021	0.013
								3.44	0.008	0.95	0.01	2.71	0.013
						All studies range	0.008 to 3.44*, 0.18 to 1.76 for studies without additional As	1.76	0.18	0.92	0.12	2	0.043
			Note: Only 3 studies were field studies			Field studies range	0.2 to 0.44	1.54	0.2	0.44		0.81	0.06
						USA all studies range	0.2 to 3.44*, 0.2 to 1.76 for studies without additional As	0.97		0.41		0.51
						All studies iAs range	0.01 to 0.95	0.92		0.316		0.4
						Field studies iAs range	0.12 to 0.14	0.88		0.14		0.1
						USA iAs all studies range	0.12 to 0.14	0.526
						All studies oAs range	0.013 to 2.71	0.44
						Field studies oAs range	0.06 to 0.1
						USA all studies oAs range	0.06 to 0.1																				Field Studies Only					Pot Studies Only
																											1	Number brown, field studies				7	Number brown, pot studies
								Median max of total As			0.526																0.28	Lowest tAs brown, field (mg/kg)				0.22	Lowest tAs brown, pot (mg/kg)
								Median min of total As			0.28																0.28	Median lowest tAs brown, field (mg/kg)				0.47	Median lowest tAs pot, field (mg/kg)
	tmax	tmin	iAs max	iAs min	oAs max	oAs min
Both	0.526	0.307						Median max of total As for brown rice					0.9		Median max of iAs for brown rice			0.68		Median max of oAs for brown rice			0.81				1	Number white, field studies				0	Number white, pot studies
Brown	0.88	0.68	0.41	0.33	0.4	0.23		Median min of total As for brown rice					0.3835		Median min of iAs for brown rice			0.41		Median min of oAs for brown rice			0.5				0.2	Lowest tAs white, field (mg/kg)				n/a	Lowest tAs white, pot (mg/kg)
Brown					2	0.5		Min of total As for brown rice					0.18		Min of iAs for brown rice			0.13		Min of oAs for brown rice			0.23				0.2	Median lowest tAs white, field (mg/kg)				n/a	Median lowest tAs white, pot (mg/kg)
Brown	1.76	1.31	0.95	0.69	0.81	0.62		Max of total As for brown rice					3.44		Max of iAs for brown rice			0.95		Max of oAs for brown rice			2.71
Brown	0.326	0.299
Brown	1.54	0.22						Median max of total As for white rice					0.22		Median max of iAs for white rice			0.14		Median max of oAs for white rice			0.098
Brown	0.92	0.47	0.44	0.13	0.51	0.27		Median min of total As for white rice					0.2		Median min of iAs for white rice			0.12		Median min of oAs for white rice			0.043
Brown	0.97	0.46						Min of total As for white rice					0.029		Min of iAs for white rice			0.01		Min of oAs for white rice			0.013
Brown	3.44	2.18	0.92	0.49	2.71	1.69		Max of total As for white rice					0.339		Max of iAs for white rice			0.316		Max of oAs for white rice			0.1
Brown	0.44	0.28
Both	0.26	0.18
Both	0.339	0.233	0.316	0.183	0.098	0.043
White	0.22	0.2	0.14	0.12	0.1	0.06
Both	0.046	0.029	0.029	0.01	0.021	0.013
			Without the highest level of contamination
		0.526	0.307		min	0.307
		0.88	0.68		max
		1.76	1.31
		0.326	0.299
		1.54	0.22
		0.92	0.47
		0.97	0.46
		0.44	0.28
		0.26	0.18

## Sheet: Amendments - S
Amendments - S
Author	Country	Field or Pot	Estimate or Actual	Total and Species	Brown or White	Soil As level (mg/kg)	Grain As level (mg/kg)	tAs max	tAs min	iAs max	iAs min	oAs max	oAs min
Fang et al. 2023	Not stated	Pot	Estimate	Total As, iAs, oAs	Brown	8.5	Control total As: 1.32; Control iAs: 0.82; Control oAs: 0.5; S total As: 1.44; S iAs: 0.61; S oAs: 0.83	1.44	1.32	0.82	0.61	0.83	0.5
Z. Liu et al. 2021	China	Pot	Estimate	Total As, iAs, oAs	Not stated	5.24	Control total As: 0.87; Control iAs: 0.45; Control oAs: 0.29; S total As: 0.33; S iAs: 0.25; S oAs: 0.15	0.87	0.33	0.45	0.25	0.29	0.15
Meselhy et al. 2021	Not stated	Pot	Estimate	Total As only	Not stated	Not stated; Additional As added at rates of 40 or 60 mg/kg	Control As range: 0.23 to 0.34; Nanoscale S range: 0.15 to 0.25; Bulk S range: 0.23 to 0.27	0.34	0.15
Mridha et al. 2022	India	Pot	Actual	Total As only	Brown	11.6	Control total As: 0.517; S total As range: 0.258 to 0.377	0.517	0.258
Wisawapipat et al. 2021	Thailand	Pot	Actual	Total, iAs, oAs	Brown	84.4	Control total As: 0.66; Control iAs: 0.57; Control oAs: 0.09; S-enhanced manure total As: 0.3; S-enhanced manure iAs: 0.2; S-enhanced manure oAs: 0.06; S powder total As: 0.27; S powder iAs: 0.21; S powder oAs: 0.1	0.66	0.27	0.57	0.2	0.1	0.06
D. Zhang et al. 2021	China	Pot	Actual	Total As only	White	0.16	Control As: 0.92; Elemental S As range: 0.3 to 0.56; Gypsum As range: 0.26 to 0.38	0.92	0.26
Zhang et al. 2022	China	Pot	Estimate	Total, iAs, oAs	Brown	46.6	Control As: 1.35; Control iAs: 0.45; Control oAs: 0.8; S total As range: 0.7 to 0.86; S iAs range: 0.34 to 0.41; S oAs range: 0.33 to 0.49	1.35	0.7	0.45	0.34	0.8	0.33
								1.44	0.15	0.82	0.2	0.83	0.06
		Note: No field studies and no USA studies in this section				All studies range	0.15 to 1.44
						Field studies range	n/a	Median max of total As			0.87
						USA all studies range	n/a	Median min of total As			0.27
						All studies iAs range	0.2 to 0.82
						Field studies iAs range	n/a
						USA iAs all studies range	n/a
						All studies oAs range	0.06 to 0.83
						Field studies oAs range	n/a
						USA all studies oAs range	n/a
	tAs max	tAs min	iAs max	iAs min	oAs max	oAs min	Median max of total As for brown rice	1.005	Median max of iAs for brown rice			0.57	Median max of oAs for brown rice			0.8
Brown	1.44	1.32	0.82	0.61	0.83	0.5	Median min of total As for brown rice	0.485	Median min of iAs for brown rice			0.34	Median min of oAs for brown rice			0.33
Brown	0.517	0.258					Min of total As for brown rice	0.258	Min of iAs for brown rice			0.2	Min of oAs for brown rice			0.06
Brown	0.66	0.27	0.57	0.2	0.1	0.06	Max of total As for brown rice	1.44	Max of iAs for brown rice			0.82	Max of oAs for brown rice			0.83
Brown	1.35	0.7	0.45	0.34	0.8	0.33
							Median max of total As for white rice	0.92	Median max of iAs for white rice			n/a	Median max of oAs for white rice			n/a					Field Studies Only
White	0.92	0.26					Median min of total As for white rice	0.26	Median min of iAs for white rice			n/a	Median min of oAs for white rice			n/a					0	Number brown, field studies
							Min of total As for white rice	0.26	Min of iAs for white rice			n/a	Min of oAs for white rice			n/a					0	Lowest tAs brown, field (mg/kg)
							Max of total As for white rice	0.92	Max of iAs for white rice			n/a	Max of oAs for white rice			n/a					#NUM!	Median lowest tAs brown, field (mg/kg)
																					0	Number white, field studies
																					0	Lowest tAs white, field (mg/kg)
																					#NUM!	Median lowest tAs white, field (mg/kg)

## Sheet: Amendments - Phosphate
Amendments - Phosphate
Author	Country	Field or Pot	Estimate or Actual	Total and Species	Brown or White	Soil As level (mg/kg)	Grain As level (mg/kg)	tAs max	tAs min	iAs max	iAs min	oAs max	oAs min
Chattopadhyay et al. 2020	India	Pot	Actual	Total, iAs, oAs	Brown	0.035; Additional As added at rate of 10 mg/kg	Control total As: 0.679; Control iAs: 0.315; Control oAs: 0.363; Phosphate total As range: 0.551 to 0.778; Phosphate iAs range: 0.179 to 0.256; Phosphate oAs range: 0.09 to 0.549	0.778	0.551	0.315	0.179	0.549	0.09
Dang et al. 2016	China	Open-air chambers	Estimate	Total As only	Not stated	6.9; 10	Control As range: 0.23 to 0.35; Phosphate As range: 0.33 to 0.34	0.35	0.23
Hossain et al. 2009	Bangladesh	Pot	Actual	Total As only	Brown	4.1; Additional As added at rates of 15 and 30 mg/kg	Control As range: 0.197 to 0.636; Phosphate As range: 0.208 to 0.708	0.708	0.197
Irem et al. 2009	Not stated	Pot	Estimate	Total As only	Brown	Not stated. Additional As added at rates of 10, 25, 50, and 100	Control As range: 0.29 to 0.39; Phosphate As range: 0.31 to 0.35	0.39	0.29
Singh et al. 2023	India	Pot	Actual	Total As only	Brown	0.364; Additional As added as 77.5 mg/L irrigation solution - at the end the control had 20 mg/kg	Control As: 1.97; Phosphate total As range: 0.4 to 0.87	1.97	0.4
Talukder at al. 2012	Bangladesh	Pot	Actual	Total As only	Brown	10; Additional As added to reach 20 and 40 mg/kg for some treatments	Control As range: 0.16 to 1.76; Control Phosphate range: 0.13 to 2.23	2.23	0.13
Wu et al. 2021	China	Pot	Actual	Total As only	Not stated	59.1	Control As: 0.54; Phosphate As: 0.56	0.56	0.54
Yang et al. 2020	China	Pot	Actual	Total As only	Brown	72.7	Control As: 0.18; Phosphate range: 0.15 to 0.24	0.24	0.15
Yang et al. 2021	China	Pot	Actual	Total As only	Brown	72.7	Control As range: 0.19 to 0.44; Potassium phosphate range: 0.24 to 0.49; calcium magnesium phosphate range: 0.26 to 0.52; superphosphate range: 0.19 to 0.45	0.52	0.19
								2.23	0.13	0.315	0.179	0.549	0.09
			Note: Only 1 study measured iAs/oAs			All studies range	0.13 to 2.23*, 0.15 to 0.56 for studies without additional As	1.97	0.15
			No field studies			Field studies range	n/a	0.778
			No USA studies			USA all studies range	n/a	0.708
						All studies iAs range	0.179 to 0.315*, additional As added	0.56
						Field studies iAs range	n/a
						USA iAs all studies range	n/a
						All studies oAs range	0.09 to 0.549*, additional As added
						Field studies oAs range	n/a	Median max of total As		0.56
						USA all studies oAs range	n/a	Median min of total As		0.23
	tAs max	tAs min	iAs max	iAs min	oAs max	oAs min	Median max of total As for brown rice	0.708	Median max of iAs for brown rice			0.315	Median max of oAs for brown rice			0.549
Brown	0.778	0.551	0.315	0.179	0.549	0.09	Median min of total As for brown rice	0.197	Median min of iAs for brown rice			0.179	Median min of oAs for brown rice			0.09
Brown	0.708	0.197					Min of total As for brown rice	0.13	Min of iAs for brown rice			0.179	Min of oAs for brown rice			0.09
Brown	0.39	0.29					Max of total As for brown rice	2.23	Max of iAs for brown rice			0.315	Max of oAs for brown rice			0.549						Field Studies Only
Brown	1.97	0.4																				0	Number brown, field studies
Brown	2.23	0.13					Median max of total As for white rice	n/a	Median max of iAs for white rice			n/a	Median max of oAs for white rice			n/a						0	Lowest tAs brown, field (mg/kg)
Brown	0.24	0.15					Median min of total As for white rice	n/a	Median min of iAs for white rice			n/a	Median min of oAs for white rice			n/a						#NUM!	Median lowest tAs brown, field (mg/kg)
Brown	0.52	0.19					Min of total As for white rice	n/a	Min of iAs for white rice			n/a	Min of oAs for white rice			n/a
							Max of total As for white rice	n/a	Max of iAs for white rice			n/a	Max of oAs for white rice			n/a						0	Number white, field studies
																						0	Lowest tAs white, field (mg/kg)
																						#NUM!	Median lowest tAs white, field (mg/kg)

## Sheet: Amendments - Se
Amendments - Se
Author	Country	Field or Pot	Estimate or Actual	Total and Species	Brown or White	Soil As level (mg/kg)	Grain As level (mg/kg)	tAs max	tAs min	iAs max	iAs min	oAs max	oAs min
Kaur et al. 2017	India	Pot	Estimate	Total As only	Not stated	7.49; Additional As added in irrigation water at rates of 2.5, 5, and 10 µM/L	Grain As reported in terms of µg/pot which doesn't really allow for comparison since we can't convert it to mg/kg
Lan et al. 2023	China	Pot	Estimate	Total As only	Brown	30.01	Control As: 0.792; Se applied at tillering: 0.664; Se applied at grain-filling: 0.344	0.792	0.344
Liao et al. 2016	China	Pot	Estimate	Total As only	Not stated	53.46	Grain As levels reported on a graph that has a break in the y-axis and only has numbers above the break, while grain As levels were below the break.
Lv et al. 2020	China	Pot	Estimate	Total As, As(III), DMA	Brown	282.27	Control total As: 0.68; Control As(III): 0.046; Control DMA: 0.031; Se total As range: 0.53 to 0.63; Se As(III) range: 0.031 to 0.032	0.68	0.53
Moulick et al. 2018	India	Pot	Actual	Total As only	Brown	0; As added to reach 10, 15, 20, and 25 mg/kg	Control As range: 0.13 to 0.486; Se As range: 0.094 to 0.449	0.486	0.094
Moulick et al. 2023	India	Pot	Estimate	Total As only	Brown	0; As added as watering solution of 5, 10, 15 mg/L	Control As: 0.24; Se As range: 0.18 to 0.22	0.24	0.18
Paniz et al. 2023	Brazil	Pot	Actual	Total As, iAs, oAs	Brown	Not stated; As added as 2.5, 5, and 10 mg/L solutions	Control As range: 0.061 to 0.293; Se range: 0.054 to 0.229	0.293	0.054
Pokhrel et al. 2020	China	Pot	Estimate	Total As, iAs, oAs	White	3.63; Additional As added to some treatments at 50 mg/kg	Control total As range: 0.24 to 0.64; Control iAs range: 0.17 to 0.26; Control oAs range: 0 to 0.47; Se total As range: 0.23 to 0.59; Se iAs range: 0.16 to 0.31; Se oAs range: 0 to 0.4	0.64	0.23	0.31	0.16	0.47	0
Wan et al. 2018	China	Pot	Estimate	Total As only	Not stated	35.5	Control As: 0.25; Se As range: 0.4 to 0.49	0.49	0.25
Zhou et al. 2017	China	Pot	Actual	Total As only	Brown	2.36; Additional As added to reach 30 mg/kg in some treatments	Control As range: 0.31 to 1.75; Se As range: 0.16 to 1.6	1.75	0.16
								1.75	0.054	0.31	0.16	0.47	0
						All studies range	0.054 to 1.75*, 0.094 to 0.792 for studies without additional As	0.792	0.094
		Note: only one study measured total iAs and oAs				Field studies range	n/a
		Note: No USA studies				USA all studies range	n/a
		Note: No field studies				All studies iAs range	0.16 to 0.31*, additional As in studies
		Note: Studies with initial soil As of 0 were not counted as studies with additional As				Field studies iAs range	n/a
						USA iAs all studies range	n/a
						All studies oAs range	0 to 0.47*, additional As in studies
						Field studies oAs range	n/a	Median max of total As		0.565
						USA all studies oAs range	n/a	Median min of total As		0.205
	tAs max	tAs min	iAs max	iAs min	oAs max	oAs min	Median max of total As for brown rice	0.583	Median max of iAs for brown rice			n/a	Median max of oAs for brown rice			n/a
Brown	0.792	0.344					Median min of total As for brown rice	0.17	Median min of iAs for brown rice			n/a	Median min of oAs for brown rice			n/a
Brown	0.68	0.53					Min of total As for brown rice	0.054	Min of iAs for brown rice			n/a	Min of oAs for brown rice			n/a					Pot Studies Only
Brown	0.486	0.094					Max of total As for brown rice	1.75	Max of iAs for brown rice			n/a	Max of oAs for brown rice			n/a					6	Number brown, pot studies
Brown	0.24	0.18																			0.054	Lowest tAs brown, field (mg/kg)
Brown	0.293	0.054					Median max of total As for white rice	0.64	Median max of iAs for white rice			0.31	Median max of oAs for white rice			0.47					0.17	Median lowest tAs brown, field (mg/kg)
Brown	1.75	0.16					Median min of total As for white rice	0.23	Median min of iAs for white rice			0.16	Median min of oAs for white rice			0
							Min of total As for white rice	0.23	Min of iAs for white rice			0.16	Min of oAs for white rice			0					1	Number white, field studies
White	0.64	0.23	0.31	0.16	0.47	0	Max of total As for white rice	0.64	Max of iAs for white rice			0.31	Max of oAs for white rice			0.47					0.23	Lowest tAs white, field (mg/kg)
																					0.23	Median lowest tAs white, field (mg/kg)

## Sheet: Postharvest Managment
Postharvest Management								Brown Rice						White Rice
Author	Country	Field or Pot	Estimate or Actual	Total and Species	Brown or White	Soil As level (mg/kg)	Grain As level (mg/kg)	tAs max	tAs min	iAs max	iAs min	oAs max	oAs min	tAs max	tAs min	iAs max	iAs min	oAs max	oAs min
Atiaga et al. 2020	Source: Ecuador, Spain; Study: Germany	n/a	Actual	Total, iAs, oAs	Both	Unknown	Raw rice brown total As range: 0.165 to 0.437; Raw rice white total As range: 0.067 to 0.163; Raw rice brown iAs mean:0.14; Raw rice white iAs mean:0.076; Raw rice brown oAs mean: 0.108; Raw rice white oAs mean:0.05; Rinsed brown total As range: 0.095 to 0.310; Rinsed white total As range: 0.025 to 0.097; Rinsed brown iAs mean:0.15; Rinsed white iAs mean:0.034; Rinsed brown oAs mean:0.089; Rinsed…	0.437	0.076	0.15	0.07	0.108	0.074	0.192	0.02	0.076	0.029	0.053	0.02
Chowdhury et al. 2020	India	n/a	Actual	Total As	White	Unknown; Irrigation and cooking water As ranged from < 3µg/L to 108 µg/L	Raw rice As range: 0.088 to 0.182; As range for rice cooked in excess water: 0.033 to 0.044							0.182	0.033
Fontanella et al. 2021	Italy	n/a	Actual	Total As, iAs, oAs	Both	Unknown	Brown rice total As: 0.159; Brown rice iAs: 0.113; Brown rice oAs: 0.031; White rice total As: 0.108; White rice iAs: 0.07; White rice oAs: 0.029; Parboiled brown rice total As: 0.145; Parbolied brown rice iAs: 0.11; Parboiled brown rice oAs: 0.028; Parboiled white rice total As: 0.145; Parboiled white rice iAs: 0.108; Parboiled white rice oAs: 0.028; Note: Parboiled here means parboiled in the h…	0.159	0.145	0.113	0.11	0.031	0.028	0.145	0.108	0.108	0.07	0.029	0.028
Menon et al. 2020	Not stated	n/a	Estimate	Total, iAs, oAs	Both	Unknown	Raw brown rice total As range: 0.23 to 0.4; Raw brown rice iAs range: 0.192 to 0.324; Raw brown rice oAs range: 0.038 to 0.094; unwashed cooked brown rice total As range: 0.21 to 0.36; unwashed cooked brown rice iAs range: 0.174 to 0.293; unwashed cooked brown rice oAs range: 0.036 to 0.087; washed cooked brown rice total As range: 0.18 to 0.33; washed cooked brown rice iAs range: 0.146 to 0.267;…	0.4	0.11	0.324	0.079	0.094	0.031	0.33	0.018	0.24	0.03	0.2	0.03
Mwale et al. 2018	Source: Sri Lanka, Myanmar, Nigeria; Study performed in UK	n/a	Both (some stated, some estimated)	Total As only	Both but results were not divided into brown and white	Unknown	Raw rice average total As: 0.132; Cooked in 1:3 rice water ratio average: 0.128; Cooked in 1:6 rice water ratio average: 0.0907; Parboiled average: 0.0642; Parboiled here means par-cooking in excess water than discarding the excess water and finishing it by absorption
Naito et al. 2015	Japan	n/a	Actual	Total As, iAs, oAs	Both	Unknown	Polishing study - Brown rice total As range: 0.04 to 0.487; Brown rice iAs range: 0.044 to 0.431; Brown rice oAs range: 0.002 to 0.073; White rice total As range: 0.025 to 0.411; White rice iAs range: 0.031 to 0.325; White rice oAs range: 0 to 0.079; Washing study: Brown rice total As: 0.230; Brown rice iAs: 0.209; Brown rice oAs: 0.016; 1-wash brown total As:0.219; 1-wash brown iAs: 0.206; 1-was…	0.487	0.04	0.431	0.044	0.073	0.002	0.411	0.025	0.325	0.031	0.079	0
Rahman et al. 2019	Bangladesh	n/a	Estimate	Total As, iAs, oAs	White	Unknown; Water supply for parboiling contained iAs ranging from 0.17 to 9.54 µg/l	White rice total As: 0.102; White rice iAs: 0.079; White rice oAs: 0.0233; White rice parboiled in husk total As: 0.163; White rice parboiled in husk iAs: 0.128; White rice parboiled in husk oAs: 0.0347; White rice parboiled after husking total As: 0.108; White rice parboiled after husking iAs: 0.085; White rice parboiled after husking oAs: 0.0223	0.163	0.102	0.128	0.079	0.0347	0.0223
								0.487	0.04	0.431	0.044	0.108	0.002	0.411	0.018	0.325	0.029	0.2	0
I did not break this section down for by field/pot study or country because it was largely irrelevant to postharvest practice (rice came from supermarkets in most cases)							Median max of total As for brown rice	0.4		Median max of iAs for brown rice			0.15	Median max of oAs for brown rice			0.073
							Median min of total As for brown rice	0.102		Median min of iAs for brown rice			0.079	Median min of oAs for brown rice			0.028
							Median max of total As for white rice	0.192		Median max of iAs for white rice			0.174	Median max of oAs for white rice			0.066
							Median min of total As for white rice	0.025		Median min of iAs for white rice			0.0305	Median min of oAs for white rice			0.024
					tAs max	tAs min
			From study that combined brown and white		0.132	0.0642
																						All Studies
																						4	Number brown, studies
																						0.04	Lowest tAs brown (mg/kg)
																						0.093	Median lowest tAs brown (mg/kg)
																						6	Number white, studies
																						0.018	Lowest tAs white (mg/kg)
																						0.025	Median lowest tAs white (mg/kg)
